# Supplementary material for: Whole-Cell Bioreporter-Based Assay for Detecting Fungal-Derived β-Lactamase Inhibitors
Source: Biosensors (Basel). 2025 Sep 9;15(9):594. doi: 10.3390/bios15090594 (PMC12467308; doi:10.3390/bios15090594)
Supplement: Supplementary file 1 [file biosensors-15-00594-s001.zip]

Archive with 1 entries (1 files):
- biosensors-3705272-supplementary.pdf
